# Supplementary material for: Rotavirus A Inoculation and Oral Vitamin A Supplementation of Vitamin A Deficient Pregnant Sows Enhances Maternal Adaptive Immunity and Passive Protection of Piglets against Virulent Rotavirus A
Source: Viruses. 2022 Oct 26;14(11):2354. doi: 10.3390/v14112354 (PMC9697517; doi:10.3390/v14112354)
Supplement: Supplementary file 1 [file viruses-14-02354-s001.zip]

Archive with 2 entries (1 files):
- S1 data/
- S1 data/B cell manuscript supplementary data 10-7-22.pdf
